# Supplementary material for: Anti-Cancer Effects and Tumor Marker Role of Glutathione S-Transferase Mu 5 in Human Bladder Cancer
Source: Int J Mol Sci. 2021 Mar 17;22(6):3056. doi: 10.3390/ijms22063056 (PMC8002531; doi:10.3390/ijms22063056)
Supplement: Supplementary file 1 [file ijms-22-03056-s001.zip]

Archive with 1 entries (1 files):
- ijms-1144717-supplementary.mp4
